# Supplementary material for: Modeling early events in Francisella tularensis pathogenesis
Source: Front Cell Infect Microbiol. 2014 Dec 11;4:169. doi: 10.3389/fcimb.2014.00169 (PMC4263195; doi:10.3389/fcimb.2014.00169)
Supplement: Supplementary file 1 [file DataSheet1.ZIP]

Archive with 1 entries (1 files):
- FT22.py
