# Supplementary material for: Modeling early events in Francisella tularensis pathogenesis
Source: Front Cell Infect Microbiol. 2014 Dec 11;4:169. doi: 10.3389/fcimb.2014.00169 (PMC4263195; doi:10.3389/fcimb.2014.00169)
Supplement: Supplementary file 1 [file DataSheet1.ZIP › FT22.py]

# JG, CMP and GDL 2014
# FT infection stochastic model
# macrophages, bacteria and IFN-gamma
# allow tau-leaping or Gillespie stepping
import sys,os
import numpy as np
from random import choice,sample

useGillespie=True

N = 100  # mean initial number of CFU
M = 10000  # initial number of macrophages in lung compartment

# default parameter values for:
#phagocytosis, escape, division, rupture, migration, death, activation
rho,phi,gamma,beta,delta,mu,nu=0.01,2.0,0.2,0.15,0.001,0.01,0.01
# number of realisations, tauleap step, end time (hours)
Nrealisations,dt,tmax = 1,0.01,48.0

if len(sys.argv) > 1:  # optional parameters in command line
   paramlist = sys.argv[1:]
   chosenvalues={}
   for thisp in paramlist:
      thisv = thisp.split('=')
      chosenvalues[thisv[0]] = float(thisv[1])
   if 'rho' in chosenvalues.keys(): rho=chosenvalues['rho']
   if 'phi' in chosenvalues.keys(): phi=chosenvalues['phi']
   if 'gamma' in chosenvalues.keys(): gamma=chosenvalues['gamma']
   if 'beta' in chosenvalues.keys(): beta=chosenvalues['beta']
   if 'delta' in chosenvalues.keys(): delta=chosenvalues['delta']
   if 'mu' in chosenvalues.keys(): mu=chosenvalues['mu']
   if 'nu' in chosenvalues.keys(): nu=chosenvalues['nu']
   if 'dt' in chosenvalues.keys(): dt=chosenvalues['dt']
   if 'tmax' in chosenvalues.keys(): tmax=chosenvalues['tmax']
   if 'N' in chosenvalues.keys(): N=int(chosenvalues['N'])
   if 'M' in chosenvalues.keys(): M=int(chosenvalues['M'])

# the locations
locations=('P','L','S')  # lung, liver, spleen
sizes={'P':0.2,'S':0.1,'L':1.0}

class Bacterium:
   """extra-cellular bacterial cell class
   Argument:  location 'P' lung, 'S' spleen, or 'L' liver  
   """
   def __init__(self,location):
      self.l=location   # initial location
   def tospleen(self):
      ''' move bacterium to spleen'''
      self.l = 'S'
   def toliver(self):
      ''' move bacterium to liver'''
      self.l = 'L'
   def tolung(self):
      ''' move bacterium to lung'''
      self.l = 'P'

class Cell(object):
   ''' setup so that cell types inherit a counter '''
   number = 0
   def __init__(self):
      type(self).number += 1
   def __del__(self):
      type(self).number -= 1

class Mphi(Cell):
   """Macrophage cell class.
   Attributes:
   - a activation state (initially 0=resting)
   - b number of phagosome-encapsulated bacteria
   - c number of bacteria that are in cytosol
   - l location 'P', 'L'or 'S'
   """
   def __init__(self,location):
      Cell.__init__(self)
      self.a = 0
      self.b = 0
      self.c = 0
      self.l=location   # initial location
   def __str__(self):
      return "Macrophage"
   def phagb(self,nb):
      ''' Macrophage ingests a bacterium.
          it is also rendered unresponsive and TGFbeta-producing'''
      if self.a != 1:
         self.b += nb
         self.a = -1
   def onemorec(self):
      ''' bacterium divides in cytosol'''
      self.c += 1
   def bescape(self):
      '''bacterium escapes from phagosome to cytosol'''
      self.c += 1
      self.b -= 1
   def activate(self):
      '''macrophage becomes IL-12 producing'''
      self.a = 1

def MeatBn(n,place,FreeBlist,Mlist):
    ''' n bacteria eaten by macrophages'''
    sublist=[i for i,b in enumerate(FreeBlist) if b.l==place]
    killlist = set(mysample(sublist,n))
    n = len(killlist)
    Msublist=[i for i,M in enumerate(Mlist) if M.l==place]
    if n > len(Msublist)/10:
        Mphaglist = np.bincount([choice(Msublist) for i in xrange(n)])
        for ind,nb in enumerate(Mphaglist):
            if nb > 0: 
               Mlist[ind].phagb(nb) # macrophage ingests nb bacteria
    else:
        for ind in [choice(Msublist) for i in xrange(n)]:
            Mlist[ind].phagb(1)
            
    if printnow and n>10: print ' Macrophages eat',n,' B in '+place
    return [FreeBlist[i] for i in xrange(len(FreeBlist)) if i not in killlist],Mlist

def Bdien(n,place,FreeBlist,Mlist):
    ''' remove n bacteria from FreeBlist'''
    sublist=[i for i,b in enumerate(FreeBlist) if b.l==place]
    killlist = set(mysample(sublist,n))
    if printnow and len(killlist)>10: print ' ',len(killlist),' B die in '+place
    return [FreeBlist[i] for i in xrange(len(FreeBlist)) if i not in killlist],Mlist

def Bescapen(n,place,FreeBlist,Mlist):
    ''' n bacteria escape from phagosome'''
    thislist = [M for M in Mlist if M.l==place]
    Mbcum = np.cumsum([M.b for M in thislist])
    weights = np.insert(Mbcum/(1.0*Mbcum[-1]),0,0.0)
    counts = np.histogram(np.random.random_sample(size=n), bins=weights)[0]
    for i,thism in enumerate(thislist):
       thisnb = counts[i]
       if thisnb < thism.b:
          thism.b -= thisnb
          thism.c += thisnb
       else:
          thism.c += thism.b
          thism.b = 0
    if printnow and n>10: print ' ',n,'B escape in '+place
    return FreeBlist,Mlist

def Bbirthn(n,place,FreeBlist,Mlist):
    ''' n bacteria divide '''
    thislist = [M for M in Mlist if M.l==place]
    Mccum = np.cumsum([M.c for M in thislist])
    weights = np.insert(Mccum/(1.0*Mccum[-1]),0,0.0)
    counts = np.histogram(np.random.random_sample(size=n), bins=weights)[0]
    for i,thism in enumerate(thislist):
       thism.c += counts[i] 

    if printnow and n>10: print ' ',n,'B divide in '+place
    return FreeBlist,Mlist

def Mruptn(n,place,FreeBlist,Mlist):
   ''' n macrophages rupture, releasing bacteria in their cytosol.
       neighbouring macrophages activated.'''
   thisindlist = [i for i in range(len(Mlist)) if Mlist[i].l==place]
   biglist = []
   for i in thisindlist:
       biglist.extend([i]*Mlist[i].c)
   ruptlist = set(sample(biglist,n))  # indicies of rupturing M
   if writedata:
      for i in ruptlist: rfile.write("# %i\n"%(Mlist[i].c))
   nbreleased = sum([Mlist[i].c for i in ruptlist])

   for i in mysample(thisindlist,n):  # indicies of activating M
      if Mlist[i].a==0: Mlist[i].activate()

   if printnow: 
      print ' ',n,'macrophages rupture in',place,'and release',nbreleased,'bacteria'

   Mlist = [Mlist[i] for i in xrange(len(Mlist)) if i not in ruptlist]
           
   return FreeBlist+[Bacterium(place) for ib in xrange(nbreleased)],Mlist
   
def Bmigraten(n,thisplace,FreeBlist,Mlist):
   '''n bacteria move to a spatial location'''
   sublist=[i for i,b in enumerate(FreeBlist) if b.l==thisplace]
   movelist = mysample(sublist,n)
   n = len(movelist)
   if n>0:
      sumsizes = sum([sizes[place] for place in locations])
      bs = np.random.binomial(n,sizes['S']/sumsizes)
      bp = np.random.binomial(n,sizes['P']/sumsizes)
      bl = n-bp-bs
      for ib in movelist[:bs]:
         FreeBlist[ib].tospleen()
      for ib in movelist[bs:bs+bp]:
         FreeBlist[ib].tolung()
      for ib in movelist[bs+bp:]:
         FreeBlist[ib].toliver()
   if printnow and n>10: print n,'bacteria migrate from',thisplace
   return FreeBlist,Mlist

def Mdownn(n,place,FreeBlist,Mlist):
   ''' n macrophages are rendered unresponsive and TGFbeta-producing'''
   sublist = [i for i in range(len(Mlist)) if Mlist[i].l==place and Mlist[i].a==0]
   alist = mysample(sublist,n)
   for i in alist:
       Mlist[i].phagb(0)
   if printnow: 
      print ' ',n,'macrophages rendered unresponsive in',place
   return FreeBlist,Mlist

def Mupn(n,place,FreeBlist,Mlist):
   ''' n macrophages become IL-12 producing'''
   sublist = [i for i in range(len(Mlist)) if Mlist[i].l==place and Mlist[i].a==0]
   if len(sublist) !=0:
      alist = mysample(sublist,n)
      for i in alist:
         Mlist[i].activate()
      print ' ',n,'macrophages become IL12-producing in',place
      if printnow: print ' ',n,'macrophages become IL12-producing in',place
   return FreeBlist,Mlist

def ifn(x):
   ''' rate of macrophage activation as function of IFNgamma level'''
   return 1 if x > 100 else 0

def mysample(list,n):
   return sample(list,min(n,len(list)))

def makerates(FreeBlist,Mlist,G):
    myrates = []
    for place in locations:
       nb = len([b for b in FreeBlist if b.l==place])
       thismlist = [M for M in Mlist if M.l==place]
       nm = len(thismlist)
       nmu = len([M for M in thismlist if M.a==-1])
       mb = sum([M.b for M in thismlist])
       mc = sum([M.c for M in thismlist])
       myrates.append(rho*nb*nm) # phagocytosis rates
       myrates.append(mu*nb)     # death rates
       myrates.append(mb*phi)   # exit rates
       myrates.append(mc*beta)   # division rates
       myrates.append(mc*delta)  # rupture rates
       myrates.append(nb*gamma)  # migration rates
       myrates.append(nmu*nu)    # macrophage transition to unresponsive
       myrates.append(ifn(G[place])*nu)  # macrophage transition to IL-12 producing
    return myrates

def writestuff(t,nevents,Mlist,FreeBlist,G):
   ofile.write("%.3f"%t)
   print t,'hours',
   for place in locations:
      thismlist = [M for M in Mlist if M.l==place]
      print place,len([b for b in FreeBlist if b.l==place]),
      print sum([M.b for M in Mlist if M.l==place]),
      print sum([M.c for M in Mlist if M.l==place]),
      for thisa in (-1,0,1):
         print len([M for M in thismlist if M.a==thisa]),
      print G[place],
      if writedata:
         ofile.write(" %i %i %i %i %i %i %.1f"%(
               len([b for b in FreeBlist if b.l==place]),
               sum([M.b for M in Mlist if M.l==place]),
               sum([M.c for M in Mlist if M.l==place]),
               len([M for M in thismlist if M.a==-1]),
               len([M for M in thismlist if M.a==0]),
               len([M for M in thismlist if M.a==1]),G[place]))
   ofile.write("\n")
   ofile.flush()
   rfile.write("%f %i %i\n"%(t,sum([M.c for M in Mlist]),sum([ (M.c)*(M.c) for M in Mlist])))
   rfile.flush()
   print

def onestep(dt,t,FreeBlist,Mlist,G):
    rates = makerates(FreeBlist,Mlist,G)
    if useGillespie:
       urv = np.random.uniform()
       totalrate = sum(rates)
       i = np.searchsorted(np.cumsum(rates),urv*totalrate)
       place = locations[i/len(events)]  # lung,liver or spleen
       FreeBlist,Mlist = events.get(i%len(events),myerror)(1,place,FreeBlist,Mlist)
       dt = -np.log(np.random.uniform())/totalrate 
    else:
       mevs = [dt*rate for rate in rates]  # mean numbers of events
       nevents = np.random.poisson(lam = mevs)
       for i,thisn in enumerate(nevents):
          place = locations[i/len(events)]  # lung,liver or spleen
          if thisn > 0:
             FreeBlist,Mlist = events.get(i%len(events),myerror)(thisn,place,FreeBlist,Mlist)
       alist = [M for M in Mlist if M.a==1]
       if len(alist)!=0:
          for place in locations:
             G[place] += dt*len([M for M in alist if M.l==place])
    if int((t-dt/2)*10) != int((t+dt/2)*10):
       if useGillespie:nevents=1
       writestuff(t,nevents,Mlist,FreeBlist,G)

    return FreeBlist,Mlist,G,t+dt

def onerun(dt,thisN):
    FreeBlist = []
    while len(FreeBlist) < thisN:
        FreeBlist.append(Bacterium('P'))
    Mlist = []
    for i in range(M):
        Mlist.append(Mphi('P'))
        Mlist.append(Mphi('L'))
    for i in range(M/10):
        Mlist.append(Mphi('S'))
    G = {}
    for place in locations:
       G[place]=0.0
    t = 0.0
    while t < tmax:
        FreeBlist,Mlist,G,t = onestep(dt,t,FreeBlist,Mlist,G)
    print 'finished:',t,'hours'
    cfile=open(cfilename,'w') 
    for cell in Mlist:
       cfile.write("%i\n"%(cell.c))
    cfile.close()

def myerror(place):
    print 'There is no reaction with this name!',place
    sys.exit()

# the events
events={0:MeatBn,1:Bdien,2:Bescapen,3:Bbirthn,4:Mruptn,5:Bmigraten,6:Mdownn,7:Mupn}

printnow=False
np.set_printoptions(precision=1)
writedata=True
suffix='.dat'
if useGillespie: suffix='G.dat'
cfilename='cytosol'+str(os.getpid())+suffix
ffilename='fttauout'+str(os.getpid())+suffix
rfilename='rupt'+str(os.getpid())+suffix

print("rho=%.3f phi=%.3f beta=%.3f mu=%.3f gamma=%.3f delta=%.4f nu=%3f M(0)=%i N(0)=%i"%(rho,phi,beta,mu,gamma,delta,nu,M,N))
if writedata:
    ofile=open(ffilename,'w') # output file
    ofile.write("# rho=%f phi=%f beta=%f mu=%f gamma=%f delta=%f gamma=%f M(0)=%i N(0)=%i dt=%f\n"%(rho,phi,beta,mu,gamma,delta,gamma,M,N,dt))
    rfile=open(rfilename,'w') # rupture record file
print  'numpy version',np.version.version

for i in range(Nrealisations):
    thisCFU = np.random.poisson(lam=N)
    print 'start with',thisCFU,'CFU',
    if useGillespie:
       print' using Gillespie stepping'
    else:
       print' using Poisson tau leaping. dt=',dt
    onerun(dt,thisCFU)

# 48hours, tau=0.02  5:29
# 48hours, tau=0.01  9:52
# 48hours gillespie ~30m
#
